# Supplementary material for: Mild Acquired von Willebrand Syndrome and Cholestasis in Pediatric and Adult Patients with Fontan Circulation
Source: J Clin Med. 2023 Feb 3;12(3):1240. doi: 10.3390/jcm12031240 (PMC9917608; doi:10.3390/jcm12031240)
Supplement: Supplementary file 1 [file jcm-12-01240-s001.zip]

Archive with 1 entries (1 files):
- jcm-2151123-supplementary.pdf
